# Supplementary material for: SARS-CoV-2 infection induces inflammatory bone loss in golden Syrian hamsters
Source: Nat Commun. 2022 May 9;13:2539. doi: 10.1038/s41467-022-30195-w (PMC9085785; doi:10.1038/s41467-022-30195-w)
Supplement: Supplementary file 3 — Source Data [file 41467_2022_30195_MOESM3_ESM.xlsx]

## Sheet: Fig.1
	Fig. 1d
	BV/TV	Mock												Infected
	D4	14.6377	16.4779	14.4198	15.5375	21.4649	23.2646	21.9451	10.0203	10.4197	16.9813	17.0801		8.39679	10.1465	11.2168	8.9133	9.97825	6.71749	3.53596	8.1934	5.27142	8.31856
	D30	9.55258	11.5055	14.1284	10.0065	11.2202	12.3812	10.865	16.8184					5.12596	5.46964	5.44502	6.5972	5.90212	4.8678	6.77827	8.38946	6.70761	5.8191	6.59969	7.46338
	D60	10.172	10.2523	18.1959	16.6099	10.5184	13.2808	15.1744	13.3916					3.77888	5.44255	4.16712	6.47917	5.95525	5.47346
	BMD of TV	Mock												Infected
	D4	0.25147	0.25642	0.24412	0.27319	0.31392	0.32455	0.31058	0.22757	0.2383	0.28569	0.28839		0.18138	0.17758	0.13833	0.20543	0.22122	0.20646	0.21275	0.19838	0.17757	0.184
	D30	0.1726	0.18645	0.22576	0.20568	0.21012	0.22903	0.21247	0.26846					0.2121	0.18138	0.16901	0.17542	0.16234	0.19407	0.16622	0.159	0.18065	0.17013	0.19107	0.19511
	D60	0.22741	0.2206	0.29087	0.27215	0.23883	0.2509	0.26829	0.25679					0.16877	0.16358	0.18527	0.18746	0.17814	0.16912
	Tb.Th	Mock												Infected
	D4	0.06864	0.07311	0.06716	0.07626	0.08092	0.08146	0.08012	0.07215	0.07642	0.07405	0.07299		0.06545	0.06827	0.07186	0.06048	0.06552	0.06192	0.06297	0.07575	0.06007	0.06387
	D30	0.07067	0.0671	0.06858	0.07885	0.07278	0.07541	0.07839	0.08134					0.05915	0.0597	0.06117	0.06915	0.06524	0.0709	0.06325	0.05892	0.05893	0.06359	0.05819	0.06123
	D60	0.06424	0.06438	0.07071	0.06858	0.07493	0.0737	0.07694	0.07766					0.06216	0.06193	0.06912	0.06129	0.07157	0.0644
	Th.Pf.	Mock												Infected
	D4	24.5234	20.2474	22.9253	25.2226	17.1778	18.7673	17.9892	33.1811	37.4141	24.4456	26.1082		30.8653	32.3076	42.3477	27.5355	24.9412	31.7418	28.1252	18.623	30.9845	19.6664
	D30	40.803	31.0684	31.4972	25.4772	23.5728	22.5512	23.5839	19.8936					51.3511	40.625	41.3768	29.1247	33.2451	28.9981	34.6551	32.2734	34.0796	32.5311	37.9702	33.1489
	D60	29.5714	29.8042	18.8018	21.2981	32.8762	32.0665	27.3772	30.2841					39.0095	39.941	34.9697	38.8414	42.2053	47.8361
	pMOI	Mock												Infected
	D4	1.74665	2.92891	2.1956	1.20951	2.24377	1.91934	1.73978	1.14003	1.09564	1.54955	1.39496		1.44384	0.57088	0.37082	1.04853	1.4578	0.9169	1.03479	1.38507	1.00376	2.5377
	D30	0.57257	0.58542	1.72858	1.31041	1.74151	1.83714	1.46675	2.21114					0.65656	0.58729	0.43222	0.7399	0.70912	1.06552	0.69766	0.57277	0.75169	0.77947	0.74086	0.80954
	D60	1.06122	1.18619	2.08985	1.82007	1.61778	1.80111	2.2263	2.12602					0.76508	0.60451	0.8704	0.8348	0.78414	0.48104
	BS/BV	Mock												Infected
	D4	62.7637	57.1255	62.2463	57.0467	51.5319	51.5708	50.6279	64.3743	63.3774	59.4629	60.4101		68.326	66.8704	68.2467	70.5522	64.3207	71.8689	68.6879	56.0381	74.9543	64.4897
	D30	69.5774	67.6564	65.2035	56.6794	59.2627	56.6142	57.2876	52.2658					85.2192	78.0574	79.1401	65.1488	70.6335	64.7026	72.3136	74.2653	75.2179	69.9537	77.869	73.8213
	D60	68.0994	68.298	56.561	59.7721	60.995	61.2869	57.8194	58.3523					75.8729	76.3248	68.129	73.5336	69.948	78.7134
	Bonferroni's multiple comparisons test	Predicted (LS) mean diff.	95.00% CI of diff.	Below threshold?	Summary	Adjusted P Value
	Mock - Infected
	D4	8.499	5.567 to 11.43	Yes	****	<0.0001
	D30	5.796	2.732 to 8.860	Yes	****	<0.0001
	D60	8.233	4.608 to 11.86	Yes	****	<0.0001
	Bonferroni's multiple comparisons test	Predicted (LS) mean diff.	95.00% CI of diff.	Below threshold?	Summary	Adjusted P Value
	Mock - Infected
	D4	0.08371	0.05726 to 0.1102	Yes	****	<0.0001
	D30	0.03411	0.006485 to 0.06174	Yes	*	0.0107
	D60	0.07784	0.04515 to 0.1105	Yes	****	<0.0001
	Bonferroni's multiple comparisons test	Predicted (LS) mean diff.	95.00% CI of diff.	Below threshold?	Summary	Adjusted P Value
	Mock - Infected
	D4	0.009228	0.004046 to 0.01441	Yes	***	0.0002
	D30	0.01169	0.006275 to 0.01710	Yes	****	<0.0001
	D60	0.006314	-9.067e-005 to 0.01272	No	ns	0.0545
	Bonferroni's multiple comparisons test	Predicted (LS) mean diff.	95.00% CI of diff.	Below threshold?	Summary	Adjusted P Value
	Mock - Infected
	D4	-4.35	-10.99 to 2.288	No	ns	0.3321
	D30	-8.476	-15.41 to -1.541	Yes	*	0.0117
	D60	-12.71	-20.91 to -4.502	Yes	**	0.0011
	Bonferroni's multiple comparisons test	Predicted (LS) mean diff.	95.00% CI of diff.	Below threshold?	Summary	Adjusted P Value
	Mock - Infected
	D4	0.5651	0.06583 to 1.064	Yes	*	0.0215
	D30	0.7198	0.1982 to 1.241	Yes	**	0.0038
	D60	1.018	0.4006 to 1.635	Yes	***	0.0005
	Bonferroni's multiple comparisons test	Predicted (LS) mean diff.	95.00% CI of diff.	Below threshold?	Summary	Adjusted P Value
	Mock - Infected
	D4	-9.205	-14.92 to -3.493	Yes	***	0.0007
	D30	-13.29	-19.26 to -7.327	Yes	****	<0.0001
	D60	-12.36	-19.42 to -5.296	Yes	***	0.0002

## Sheet: Fig.2
	Fig. 2b
	BV/TV	Mock												Infected
	D4	13.2378	17.3016	17.1693	24.582	21.4649	26.2922	27.9638	12.6078	10.4197	16.9813	17.0801		8.39679	10.1465	11.2168	8.9133	9.97825	6.71749	3.53596	11.0929	14.1743	14.5105
	D30	14.0526	9.8001	10.9086	11.9063	10.3984	9.43923	9.72264	15.3139					7.10908	6.26198	6.57136	7.13459	6.47787	6.58263	7.49737	8.86223	6.77255	7.60939	6.00961	8.71137
	D60	17.8494	16.3081	23.4312	23.4263	24.1413	22.5907	22.5416	23.3655					4.33704	3.99561	6.59794	7.76093	8.07821	8.85115
	BMD of TV	Mock												Infected
	D4	0.24839	0.2635	0.2682	0.28538	0.27978	0.37973	0.35596	0.24591	0.21288	0.29701	0.27678		0.24968	0.21694	0.21872	0.21866	0.1864	0.2028	0.21307	0.20729	0.24288	0.2428
	D30	0.24553	0.19604	0.21108	0.22521	0.20292	0.20593	0.20068	0.24804					0.18072	0.17215	0.17617	0.18064	0.17497	0.15859	0.17416	0.18927	0.18057	0.16957	0.16494	0.19413
	D60	0.28279	0.26664	0.3313	0.32797	0.34132	0.3172	0.31687	0.33273					0.15506	0.13122	0.12817	0.17925	0.19052	0.19283
	Tb.Th	Mock												Infected
	D4	0.06861	0.0698	0.07328	0.09167	0.08092	0.08595	0.08704	0.07341	0.07642	0.07405	0.07299		0.08059	0.07163	0.077	0.06186	0.06213	0.06613	0.06352	0.06682	0.0674	0.06682
	D30	0.07981	0.07571	0.06882	0.07943	0.07078	0.07261	0.07177	0.0758					0.06592	0.06044	0.06409	0.0695	0.07003	0.06692	0.06981	0.06727	0.06396	0.06427	0.06211	0.06234
	D60	0.07508	0.06854	0.07632	0.07605	0.09379	0.0896	0.08282	0.08388					0.05877	0.06023	0.06866	0.06683	0.08174	0.07624
	Tb.Pf	Mock												Infected
	D4	20.773	19.3109	18.6818	14.982	17.1778	15.7635	13.4527	25.9575	37.4141	24.4456	26.1082		18.8994	23.7942	27.1921	24.4157	27.6816	23.3252	23.7699	23.5537	21.6104	20.7389
	D30	20.942	25.4911	23.635	22.4066	23.9456	26.0576	22.9654	18.742					32.0866	34.6628	32.4444	28.1488	29.461	27.9583	28.659	25.2176	31.0739	27.085	29.3908	25.7983
	D60	19.8105	22.1839	17.5627	17.7087	18.4657	18.5515	16.8541	20.4991					36.6857	35.931	27.3742	24.8985	25.3465	23.8636
	BS/BV	Mock												Infected
	D4	60.1754	57.5734	55.9405	45.7625	51.5319	48.6184	44.9594	60.4295	63.3774	59.4629	60.4101		51.8624	61.0892	58.7445	67.4442	69.7488	63.4104	65.3117	62.8414	60.6756	60.5194
	D30	53.0447	58.8342	61.9078	56.0087	60.1264	61.3451	59.5731	54.1251					67.4559	73.5409	69.3743	64.7138	67.0388	66.4619	63.3785	63.4501	70.3341	66.0378	69.7594	65.8825
	D60	54.6644	60.2409	53.8706	53.712	45.9472	46.8446	49.463	50.0254					78.535	79.2185	63.657	63.4659	55.0647	56.875
	pMOI	Mock												Infected
	D4	0.87304	1.40856	1.12186	2.81668	2.24377	2.64124	0.83436	0.47616	1.09564	1.54955	1.39496		1.01063	0.44498	0.50026	0.5605	0.49151	0.49511	0.42223	0.48507	0.54743	0.80076
	D30	0.94028	0.45585	0.39964	0.6267	0.55342	0.98276	0.58564	0.68151					0.29143	0.21218	0.14538	0.34532	0.3235	0.29201	0.37447	0.38878	0.20729	0.3257	0.21765	0.35403
	D60	1.04912	0.99027	1.45735	1.1324	1.23077	1.17979	1.47658	1.01473					0.16203	0.1861	0.23514	0.33841	0.4046	0.42409
	Bonferroni's multiple comparisons test	Predicted (LS) mean diff.	95.00% CI of diff.	Below threshold?	Summary	Adjusted P Value
	Mock - Infected
	D4	8.777	5.147 to 12.41	Yes	****	<0.0001
	D30	4.309	0.5173 to 8.101	Yes	*	0.0209
	D60	15.1	10.62 to 19.59	Yes	****	<0.0001
	Bonferroni's multiple comparisons test	Predicted (LS) mean diff.	95.00% CI of diff.	Below threshold?	Summary	Adjusted P Value
	Mock - Infected
	D4	0.06312	0.03234 to 0.09390	Yes	****	<0.0001
	D30	0.04061	0.008450 to 0.07276	Yes	**	0.0088
	D60	0.1518	0.1137 to 0.1898	Yes	****	<0.0001
	Bonferroni's multiple comparisons test	Predicted (LS) mean diff.	95.00% CI of diff.	Below threshold?	Summary	Adjusted P Value
	Mock - Infected
	D4	0.009259	0.002265 to 0.01625	Yes	**	0.0057
	D30	0.008786	0.001480 to 0.01609	Yes	*	0.0134
	D60	0.01202	0.003370 to 0.02066	Yes	**	0.0035
	Bonferroni's multiple comparisons test	Predicted (LS) mean diff.	95.00% CI of diff.	Below threshold?	Summary	Adjusted P Value
	Mock - Infected
	D4	-2.219	-6.741 to 2.302	No	ns	0.6885
	D30	-6.309	-11.03 to -1.586	Yes	**	0.0052
	D60	-10.06	-15.65 to -4.474	Yes	***	0.0001
	Bonferroni's multiple comparisons test	Predicted (LS) mean diff.	95.00% CI of diff.	Below threshold?	Summary	Adjusted P Value
	Mock - Infected
	D4	-6.87	-12.90 to -0.8356	Yes	*	0.0206
	D30	-9.165	-15.47 to -2.861	Yes	**	0.0022
	D60	-14.29	-21.75 to -6.831	Yes	****	<0.0001
	Bonferroni's multiple comparisons test	Predicted (LS) mean diff.	95.00% CI of diff.	Below threshold?	Summary	Adjusted P Value
	Mock - Infected
	D4	0.6461	0.3547 to 0.9376	Yes	****	<0.0001
	D30	0.3634	0.07390 to 0.6529	Yes	**	0.0094
	D60	0.8996	0.5571 to 1.242	Yes	****	<0.0001
	Fig.2e
	BV/TV
		Mock								Infected
	D4	27.2616	27.3767	30.2083	31.1971	28.9819	33.931			25.7401	23.7496	27.852	26.9871	27.7797	27.097	30.5438	29.2281
	D30	27.1231	31.9158	25.3423	29.1912	28.0013	29.0005			26.1404	22.1748	23.2719	26.7001	24.0875	21.7923
	BMD of TV
		Mock								Infected
	D4	0.3363	0.34578	0.36938	0.37795	0.35654	0.40398			0.34691	0.32368	0.35573	0.35806	0.35983	0.35123	0.37731	0.3762
	D30	0.3443	0.37207	0.3201	0.35582	0.33929	0.35385			0.33739	0.30243	0.31371	0.34472	0.31845	0.29936
	Tb.Th
		Mock								Infected
	D4	0.0842	0.08943	0.09317	0.08957	0.09156	0.09892			0.09416	0.08325	0.08641	0.09346	0.09642	0.08679	0.09251	0.09377
	D30	0.09013	0.09105	0.08467	0.09082	0.08839	0.08545			0.08221	0.07939	0.07906	0.08472	0.08118	0.07814
	Tb.Pf
		Mock								Infected
	D4	7.76682	8.89659	6.32981	7.61226	7.3738	5.30631			11.2835	13.8345	9.2413	11.0207	11.6539	14.2792	7.83862	10.0627
	D30	7.63896	3.86105	6.79635	7.9191	5.42518	4.7385			8.77072	10.1829	11.8098	11.4821	8.65345	15.0008
	BS/BV
		Mock								Infected
	D4	43.8144	41.3478	38.6529	42.3081	40.4036	36.7312			39.5303	45.8078	41.2259	39.544	39.9114	43.5278	38.8644	39.2398
	D30	39.9819	38.6576	41.9228	40.7264	39.9461	40.2469			42.9175	45.5135	45.2655	43.7752	43.6083	48.0107
	pMOI
		Mock								Infected
	D4	3.56371	4.47495	3.66824	3.20463	4.08983	3.4907			2.51578	2.31611	2.00892	3.49029	2.54777	2.39857	1.98754	2.94989
	D30	6.8729	4.99598	2.75858	6.17953	4.40184	2.76347			3.39512	2.54329	2.08453	2.84524	2.60216	1.76921
	Bonferroni's multiple comparisons test	Predicted (LS) mean diff.	95.00% CI of diff.	Below threshold?	Summary	Adjusted P Value
	Mock - Infected
	D4	2.454	-0.4133 to 5.321	No	ns	0.1031
	D30	4.401	1.336 to 7.466	Yes	**	0.0045
	Bonferroni's multiple comparisons test	Predicted (LS) mean diff.	95.00% CI of diff.	Below threshold?	Summary	Adjusted P Value
	Mock - Infected
	D4	0.00887	-0.01626 to 0.03400	No	ns	0.81
	D30	0.02823	0.001365 to 0.05509	Yes	*	0.0383
	Bonferroni's multiple comparisons test	Predicted (LS) mean diff.	95.00% CI of diff.	Below threshold?	Summary	Adjusted P Value
	Mock - Infected
	D4	0.0002954	-0.004815 to 0.005406	No	ns	>0.9999
	D30	0.007635	0.002171 to 0.01310	Yes	**	0.0056
	Bonferroni's multiple comparisons test	Predicted (LS) mean diff.	95.00% CI of diff.	Below threshold?	Summary	Adjusted P Value
	Mock - Infected
	D4	-3.938	-6.451 to -1.424	Yes	**	0.0021
	D30	-4.92	-7.607 to -2.233	Yes	***	0.0004
	Bonferroni's multiple comparisons test	Predicted (LS) mean diff.	95.00% CI of diff.	Below threshold?	Summary	Adjusted P Value
	Mock - Infected
	D4	-0.4134	-3.155 to 2.329	No	ns	>0.9999
	D30	-4.601	-7.533 to -1.670	Yes	**	0.0021
	Bonferroni's multiple comparisons test	Predicted (LS) mean diff.	95.00% CI of diff.	Below threshold?	Summary	Adjusted P Value
	Mock - Infected
	D4	1.222	0.01446 to 2.429	Yes	*	0.047
	D30	2.122	0.8314 to 3.413	Yes	**	0.0013

## Sheet: Fig.3
	Fig.3d				Tukey's multiple comparisons test	Mean Diff.	95.00% CI of diff.	Below threshold?	Summary	Adjusted P Value
					Mock vs. 4 dpi	-5.584	-7.910 to -3.258	Yes	****	<0.0001
	Mock	4 dpi	30 dpi		Mock vs. 30 dpi	-3.459	-6.007 to -0.9108	Yes	**	0.0084
	5.07234	7.34708	8.06077		4 dpi vs. 30 dpi	2.125	-0.04070 to 4.290	No	ns	0.0548
	4.14442	7.9789	10.0552
	3.6095	9.34709	6.75028
	3.86935	10.8332	6.60079
		8.69237	6.69758
		10.7023
		12.0944
		11.067
	Fig.3f				Table Analyzed	TRAP		Table Analyzed	NFATc1
	TRAP				Column B	4 dpi		Column B	4 dpi
	Mock	4 dpi			vs.	vs.		vs.	vs.
	0.807887	1.75965			Column A	Mock		Column A	Mock
	1.0757	1.94274
	1.18131	1.70646			Unpaired t test			Unpaired t test
	0.935099	2.17363			P value	0.0005		P value	<0.0001
					P value summary	***		P value summary	****
	NFATc1				Significantly different (P < 0.05)?	Yes		Significantly different (P < 0.05)?	Yes
	Mock	4 dpi			One- or two-tailed P value?	Two-tailed		One- or two-tailed P value?	Two-tailed
	1.11384	3.10466			t, df	t=6.714, df=6		t, df	t=10.08, df=6
	1.07673	2.60967
	0.963861	2.81976
	0.845566	3.48477

## Sheet: Fig.4
	Fig.4a												Table Analyzed	RANKL	Table Analyzed	RANK	Table Analyzed	CTSK	Table Analyzed	MMP	Table Analyzed	CSF1R	Table Analyzed	OPG
		Mock				4 dpi
	RANKL	0.838646	1.24832	1.1146	1.0123	3.53347	3.9329	1.30888	4.22855	5.60954			Column B	4 dpi	Column B	4 dpi	Column B	4 dpi	Column B	4 dpi	Column B	4 dpi	Column B	4 dpi
	RANK	1.6308	1.33475	0.459815	1.15562	4.05438	1.85901	2.89547	2.88747	1.78364			vs.	vs.	vs.	vs.	vs.	vs.	vs.	vs.	vs.	vs.	vs.	vs.
	CTSK	0.557762	2.23673	0.989656	1.02569	4.71497	2.62502	3.0793	2.81103	2.12546			Column A	Mock	Column A	Mock	Column A	Mock	Column A	Mock	Column A	Mock	Column A	Mock
	MMP	0.906219	0.695253	1.00032	1.90468	1.31115	2.53932	2.49426	4.3633	2.62079
	CSF1R	1.06965	1.69755	0.620325	1.00175	4.17804	3.00034	4.38293	1.49697	1.52182	3.0233		Unpaired t test		Unpaired t test		Unpaired t test		Unpaired t test		Unpaired t test		Unpaired t test
	OPG	1.22292	0.740054	1.67019	0.822502	0.352288	0.207584	0.417886	0.932642	0.350314			P value	0.0338	P value	0.0203	P value	0.0158	P value	0.0375	P value	0.0235	P value	0.0259
													P value summary	*	P value summary	*	P value summary	*	P value summary	*	P value summary	*	P value summary	*
													Significantly different (P < 0.05)?	Yes	Significantly different (P < 0.05)?	Yes	Significantly different (P < 0.05)?	Yes	Significantly different (P < 0.05)?	Yes	Significantly different (P < 0.05)?	Yes	Significantly different (P < 0.05)?	Yes
													One- or two-tailed P value?	Two-tailed	One- or two-tailed P value?	Two-tailed	One- or two-tailed P value?	Two-tailed	One- or two-tailed P value?	Two-tailed	One- or two-tailed P value?	Two-tailed	One- or two-tailed P value?	Two-tailed
	Fig.4b			Unpaired t test									t, df	t=2.557, df=8	t, df	t=2.986, df=7	t, df	t=3.164, df=7	t, df	t=2.561, df=7	t, df	t=2.791, df=8	t, df	t=2.817, df=7
	Mock	4 dpi		P value	0.003
	1.17563	2.1684		P value summary	**
	0.780982	2.11188		Significantly different (P < 0.05)?	Yes
	1.06458	2.5421		One- or two-tailed P value?	Two-tailed
	0.978805	1.52672		t, df	t=4.816, df=6
	Fg.4c			Unpaired t test
	Mock	4 dpi		P value	0.0032
	0.913961	2.18271		P value summary	**
	1.19443	2.60315		Significantly different (P < 0.05)?	Yes
	0.945049	1.98768		One- or two-tailed P value?	Two-tailed
	1.03091	1.56315		t, df	t=4.726, df=6
	Fig.4e												Table Analyzed	IL-1b	Table Analyzed	IL-1RI	Table Analyzed	IL-1RII	Table Analyzed	IL-1RA
		Mock				4 dpi
	IL-1β	1.36513	1.35304	0.541699	1.00042	0.556961	1.91528	0.953663	0.651875	3.03905	0.25126		Column B	4 dpi	Column B	4 dpi	Column B	4 dpi	Column B	4 dpi
	IL-1RI	1.68704	1.38704	1.01569	0.42764	1.40641	1.79429	3.71017	2.47198	3.87462			vs.	vs.	vs.	vs.	vs.	vs.	vs.	vs.
	IL-1RII	1.316	0.838059	0.866968	0.915945	1.15242	1.41466	0.879452	0.928594	0.258562			Column A	Mock	Column A	Mock	Column A	Mock	Column A	Mock
	IL-1RA	0.875317	1.3557	0.848606	1.13246	1.52391	1.46302	2.12365	3.63801	3.05748
													Unpaired t test		Unpaired t test		Unpaired t test		Unpaired t test
													P value	0.7784	P value	0.0065	P value	0.8167	P value	0.0339
													P value summary	ns	P value summary	**	P value summary	ns	P value summary	*
													Significantly different (P < 0.05)?	No	Significantly different (P < 0.05)?	Yes	Significantly different (P < 0.05)?	No	Significantly different (P < 0.05)?	Yes
													One- or two-tailed P value?	Two-tailed	One- or two-tailed P value?	Two-tailed	One- or two-tailed P value?	Two-tailed	One- or two-tailed P value?	Two-tailed
													t, df	t=0.2911, df=8	t, df	t=3.825, df=7	t, df	t=0.2407, df=7	t, df	t=2.629, df=7

## Sheet: Fig.5
	Fig.6b
	Lung	Bone
	8.57	1.89164e-05
	4.96	3.75715e-05
	14.7	2.4788e-05
	9.19	0.00321715
	11.7
	Fig.6c																							Bonferroni's multiple comparisons test	Mean Diff.	95.00% CI of diff.	Below threshold?	Summary	Adjusted P Value	Bonferroni's multiple comparisons test	Mean Diff.	95.00% CI of diff.	Below threshold?	Summary	Adjusted P Value	Bonferroni's multiple comparisons test	Mean Diff.	95.00% CI of diff.	Below threshold?	Summary	Adjusted P Value
		Mock					4 dpi								Mock-30				30 dpi					Mock vs. 4 dpi	-28.94	-197.5 to 139.6	No	ns	>0.9999	Mock vs. 4 dpi	-70.17	-119.1 to -21.25	Yes	**	0.003	Mock vs. 4 dpi	-21.97	-64.83 to 20.89	Yes	**	0.0064
	IL-6	870.571	764.429	807.762	802.619	804.952	892.406	840.74	899.492	869.624	838.367	759.874	762.041	849.52	921.983	879.397	845.948	697.845	573.707	947.845	806.638	1011.03		Mock vs. Mock-60	-26.23	-224.5 to 172.1	No	ns	>0.9999	Mock vs. Mock-60	-29.42	-86.98 to 28.14	No	ns	0.8733	Mock vs. Mock-60	7.203	-43.23 to 57.63	No	ns	>0.9999
																								Mock vs. 60 dpi	-24.74	-223.0 to 173.6	No	ns	>0.9999	Mock vs. 60 dpi	-32.19	-89.75 to 25.37	No	ns	0.6807	Mock vs. 60 dpi	7.262	-43.17 to 57.69	No	ns	>0.9999
		Mock					4 dpi								Mock-30				30 dpi					4 dpi vs. Mock-60	2.715	-178.3 to 183.7	No	ns	>0.9999	4 dpi vs. Mock-60	40.74	-11.80 to 93.29	No	ns	0.2007	4 dpi vs. Mock-60	29.17	-16.87 to 75.21	No	ns	0.4549
	IL-1β	252.306	213.361	234.028	212.972	206.333	345.42	243.838	305.407	258.104	327.82	270.655	263.625	336.854	275.665	250.661	243.498	243.07	245.042	250.772	246.828	281.321		4 dpi vs. 60 dpi	4.202	-176.8 to 185.2	No	ns	>0.9999	4 dpi vs. 60 dpi	37.97	-14.57 to 90.52	No	ns	0.2739	4 dpi vs. 60 dpi	29.23	-16.81 to 75.27	No	ns	0.4517
																								Mock-60 vs. 60 dpi	1.487	-207.5 to 210.5	No	ns	>0.9999	Mock-60 vs. 60 dpi	-2.767	-63.44 to 57.91	No	ns	>0.9999	Mock-60 vs. 60 dpi	0.05905	-53.10 to 53.22	No	ns	>0.9999
		Mock					4 dpi								Mock-30				30 dpi
	TNF-α	223.246	214.592	217.408	237.722	209.432	257.064	236.803	231.479	221.707	251.714	242.214	249.177	249.431	219.095	243.78	217.677	172.559	146.102	244.724	214.134	247.913
	Fig.5d											Table Analyzed	IFN-r	Table Analyzed	IFNb	Table Analyzed	IRF1	Table Analyzed	IRF2	Table Analyzed	IFIT3
		Mock				4 dpi
	IFN-γ	1.04643	1.0001	1.12484	0.893236	2.16617	1.39007	2.56475	1.28801	2.39321		Column B	4 dpi	Column B	4 dpi	Column B	4 dpi	Column B	4 dpi	Column B	4 dpi
	IFN-β	0.679756	1.48726	1.00949	1.03137	0.135828	0.221599	0.44411	0.700347	0.194992		vs.	vs.	vs.	vs.	vs.	vs.	vs.	vs.	vs.	vs.
	IRF1	1.1603	0.666403	1.31171	1.02398	3.24513	3.11239	4.64177	1.71392	3.1425		Column A	Mock	Column A	Mock	Column A	Mock	Column A	Mock	Column A	Mock
	IRF2	0.612262	1.01047	1.99736	1.26334	2.95182	7.57259	2.42528	8.75441	9.67843
	IFIT3	1.06228	1.24731	0.806857	0.94944	1.95375	3.42731	3.02959	2.14837	1.25115		Unpaired t test		Unpaired t test		Unpaired t test		Unpaired t test		Unpaired t test
												P value	0.0162	P value	0.0067	P value	0.0215	P value	0.0068	P value	0.1043
												P value summary	*	P value summary	**	P value summary	*	P value summary	**	P value summary	ns
												Significantly different (P < 0.05)?	Yes	Significantly different (P < 0.05)?	Yes	Significantly different (P < 0.05)?	Yes	Significantly different (P < 0.05)?	Yes	Significantly different (P < 0.05)?	No
												One- or two-tailed P value?	Two-tailed	One- or two-tailed P value?	Two-tailed	One- or two-tailed P value?	Two-tailed	One- or two-tailed P value?	Two-tailed	One- or two-tailed P value?	Two-tailed
												t, df	t=3.147, df=7	t, df	t=3.798, df=7	t, df	t=2.849, df=8	t, df	t=3.491, df=9	t, df	t=1.832, df=8
	Fig.5e												Table Analyzed	CCL22	Table Analyzed	IL-2RA	Table Analyzed	TNF-a	Table Analyzed	CSF1	Table Analyzed	CSF2	Table Analyzed	CCL17	Table Analyzed	CXCL10	Table Analyzed	IL-12p40	Table Analyzed	IL-6	Table Analyzed	IL-21
		Mock				4 dpi
	CCL22	2.15598	0.738007	0.768482	1.00305	3.23879	3.85948	9.80998	8.88945	4.22943			Column B	4 dpi	Column B	4 dpi	Column B	4 dpi	Column B	4 dpi	Column B	4 dpi	Column B	4 dpi	Column B	4 dpi	Column B	4 dpi	Column B	4 dpi	Column B	4 dpi
	IL-2RA	0.600934	1.03843	1.06505	1.86204	4.68351	2.03177	3.85994	2.40897	1.54032			vs.	vs.	vs.	vs.	vs.	vs.	vs.	vs.	vs.	vs.	vs.	vs.	vs.	vs.	vs.	vs.	vs.	vs.	vs.	vs.
	TNF-α	1.00527	1.15557	0.630246	0.890481	2.14114	1.79502	2.06462	1.96668	2.43537	1.73146		Column A	Mock	Column A	Mock	Column A	Mock	Column A	Mock	Column A	Mock	Column A	Mock	Column A	Mock	Column A	Mock	Column A	Mock	Column A	Mock
	CSF1	1.09787	1.05163	0.817843	1.17124	2.81798	2.36598	3.77882	2.54849	1.58823	1.58001
	CSF2	1.09787	1.05163	0.817843	1.02437	3.23456	3.7069	5.0049	2.71563	3.82828	1.57343		Unpaired t test		Unpaired t test		Unpaired t test		Unpaired t test		Unpaired t test		Unpaired t test		Unpaired t test		Unpaired t test		Unpaired t test		Unpaired t test
	CCL17	1.10404	1.13992	0.880453	1.02225	1.1399	1.95016	0.907051	2.11132	1.34767			P value	0.019	P value	0.0413	P value	0.0001	P value	0.0107	P value	0.0041	P value	0.1341	P value	0.5017	P value	0.3721	P value	0.0235	P value	0.0372
	CXCL10	1.14966	1.6034	0.54297	1.00337	0.385639	0.636465	1.40041	1.09324	0.877902			P value summary	*	P value summary	*	P value summary	***	P value summary	*	P value summary	**	P value summary	ns	P value summary	ns	P value summary	ns	P value summary	*	P value summary	*
	IL12p40	1.10269	1.05168	1.00177	0.872556	1.24698	0.528159	0.936891	1.06028	0.289637			Significantly different (P < 0.05)?	Yes	Significantly different (P < 0.05)?	Yes	Significantly different (P < 0.05)?	Yes	Significantly different (P < 0.05)?	Yes	Significantly different (P < 0.05)?	Yes	Significantly different (P < 0.05)?	No	Significantly different (P < 0.05)?	No	Significantly different (P < 0.05)?	No	Significantly different (P < 0.05)?	Yes	Significantly different (P < 0.05)?	Yes
	IL-6	0.992383	1.63574	0.681203	2.00885	0.369879	0.716135	0.33642	0.863622	0.371424	0.812544		One- or two-tailed P value?	Two-tailed	One- or two-tailed P value?	Two-tailed	One- or two-tailed P value?	Two-tailed	One- or two-tailed P value?	Two-tailed	One- or two-tailed P value?	Two-tailed	One- or two-tailed P value?	Two-tailed	One- or two-tailed P value?	Two-tailed	One- or two-tailed P value?	Two-tailed	One- or two-tailed P value?	Two-tailed	One- or two-tailed P value?	Two-tailed
	IL-21	0.589942	1.30064	1.34082	1.00988	0.228096	0.976601	0.610982	0.30203	0.426977			t, df	t=3.035, df=7	t, df	t=2.494, df=7	t, df	t=7.017, df=8	t, df	t=3.313, df=8	t, df	t=3.968, df=8	t, df	t=1.694, df=7	t, df	t=0.7082, df=7	t, df	t=0.9535, df=7	t, df	t=2.793, df=8	t, df	t=2.567, df=7

## Sheet: Fig.6
	Fig.6a			Table Analyzed	IL-1b
	Mock	4 dpi
	1.14498	4.89156		Column B	4 dpi
	0.989676	3.44728		vs.	vs.
	0.98897	4.14753		Column A	Mock
	0.876379	4.69496
				Unpaired t test
				P value	<0.0001
				P value summary	****
				Significantly different (P < 0.05)?	Yes
				One- or two-tailed P value?	Two-tailed
				t, df	t=10.04, df=6
	Fig.6b			Table Analyzed	IL-1RA
	Mock	4 dpi
	1.17403	2.77704		Column B	4 dpi
	1.12257	1.74403		vs.	vs.
	0.942272	1.72812		Column A	Mock
	0.761131	1.73912
				Unpaired t test
				P value	0.0113
				P value summary	*
				Significantly different (P < 0.05)?	Yes
				One- or two-tailed P value?	Two-tailed
				t, df	t=3.607, df=6
	Fig.6c			Table Analyzed	TNF-a
	Mock	4 dpi
	1.41824	2.32108		Column B	4 dpi
	1.15874	2.65112		vs.	vs.
	0.597907	1.85351		Column A	Mock
	0.825112	3.28251
				Unpaired t test
				P value	0.0048
				P value summary	**
				Significantly different (P < 0.05)?	Yes
				One- or two-tailed P value?	Two-tailed
				t, df	t=4.356, df=6
	Fig.6d			Table Analyzed	IFN-r
	Mock	4 dpi
	1.18234	1.65104		Column B	4 dpi
	0.913214	1.24766		vs.	vs.
	1.01663	1.07771		Column A	Mock
	0.887814	1.30632
				Unpaired t test
				P value	0.0587
				P value summary	ns
				Significantly different (P < 0.05)?	No
				One- or two-tailed P value?	Two-tailed
				t, df	t=2.330, df=6
	Fig.6e			Table Analyzed	NF-kB
	Mock	4 dpi
	1.0858	2.44035		Column B	4 dpi
	1.14857	2.17966		vs.	vs.
	0.76695	1.69441		Column A	Mock
	0.998687	3.14184
				Unpaired t test
				P value	0.0048
				P value summary	**
				Significantly different (P < 0.05)?	Yes
				One- or two-tailed P value?	Two-tailed
				t, df	t=4.356, df=6

## Sheet: Fig.7
Fig.7b
3 mon			6 mon				Tukey's multiple comparisons test	Mean Diff.	95.00% CI of diff.	Below threshold?	Summary	Adjusted P Value		Tukey's multiple comparisons test	Mean Diff.	95.00% CI of diff.	Below threshold?	Summary	Adjusted P Value
CTL	IL1B	Abs	CTL	IL1B	Abs		Control-Y vs. IL-1beta-Y	-52.33	-67.34 to -37.33	Yes	****	<0.0001		Control-Y vs. IL-1beta-Y	-0.4171	-0.7039 to -0.1304	Yes	***	0.0009
64	114	66	118	141	127		Control-Y vs. Abs-Y	1.417	-13.59 to 16.42	No	ns	0.9998		Control-Y vs. Abs-Y	-0.4862	-0.7730 to -0.1995	Yes	****	<0.0001
71	126	52	143	131	113		Control-Y vs. Control-O	-74.92	-89.92 to -59.91	Yes	****	<0.0001		Control-Y vs. Control-O	0.4093	0.1226 to 0.6960	Yes	**	0.0011
60	138	62	153	132	129		Control-Y vs. IL-1beta-O	-65.75	-80.76 to -50.74	Yes	****	<0.0001		Control-Y vs. IL-1beta-O	-0.6815	-0.9682 to -0.3948	Yes	****	<0.0001
51	118	62	167	152			Control-Y vs. Abs-O	-44.53	-59.88 to -29.18	Yes	****	<0.0001		Control-Y vs. Abs-O	0.122	-0.1647 to 0.4087	No	ns	0.8111
68	137	74	130	116	114		IL-1beta-Y vs. Abs-Y	53.75	38.74 to 68.76	Yes	****	<0.0001		IL-1beta-Y vs. Abs-Y	-0.06909	-0.3558 to 0.2176	No	ns	0.9804
92	118	66	114	124	116		IL-1beta-Y vs. Control-O	-22.58	-37.59 to -7.575	Yes	***	0.0005		IL-1beta-Y vs. Control-O	0.8264	0.5397 to 1.113	Yes	****	<0.0001
74	116	79	135	137	119		IL-1beta-Y vs. IL-1beta-O	-13.42	-28.42 to 1.592	No	ns	0.1058		IL-1beta-Y vs. IL-1beta-O	-0.2643	-0.5511 to 0.02238	No	ns	0.0876
72	110	70	122	129	129		IL-1beta-Y vs. Abs-O	7.803	-7.543 to 23.15	No	ns	0.6698		IL-1beta-Y vs. Abs-O	0.5391	0.2524 to 0.8259	Yes	****	<0.0001
60	112	72	151	135	91		Abs-Y vs. Control-O	-76.33	-91.34 to -61.33	Yes	****	<0.0001		Abs-Y vs. Control-O	0.8955	0.6088 to 1.182	Yes	****	<0.0001
69	135	61	164	149	103		Abs-Y vs. IL-1beta-O	-67.17	-82.17 to -52.16	Yes	****	<0.0001		Abs-Y vs. IL-1beta-O	-0.1953	-0.4820 to 0.09147	No	ns	0.3541
68	124	66	166	129	113		Abs-Y vs. Abs-O	-45.95	-61.29 to -30.60	Yes	****	<0.0001		Abs-Y vs. Abs-O	0.6082	0.3215 to 0.8949	Yes	****	<0.0001
77	106	79	162	140	93		Control-O vs. IL-1beta-O	9.167	-5.842 to 24.17	No	ns	0.477		Control-O vs. IL-1beta-O	-1.091	-1.378 to -0.8041	Yes	****	<0.0001
							Control-O vs. Abs-O	30.39	15.04 to 45.73	Yes	****	<0.0001		Control-O vs. Abs-O	-0.2873	-0.5740 to -0.0005915	Yes	*	0.0492
3 mon			6 mon				IL-1beta-O vs. Abs-O	21.22	5.874 to 36.57	Yes	**	0.0018		IL-1beta-O vs. Abs-O	0.8035	0.5168 to 1.090	Yes	****	<0.0001
CTL	IL1B	Abs	CTL	IL1B	Abs
1.54525	2.25009	2.01503	1.17887	1.78532	1.32387
1.31116	2.24604	2.32974	0.924225	2.13352	1.44197
1.37381	1.89278	1.85281	0.833256	1.61988	1.49988
1.7274	2.13338	2.21474	0.860825	2.01399	1.46041
1.66133	1.63269	1.73701	1.35246	2.31686	1.28437
1.30566	1.87811	2.18688	1.7572	2.61115	1.62968
1.40965	1.67391	2.06764	1.40488	2.19782	1.49749
1.41837	2.05319	2.34462	1.30901	2.64603	1.47186
1.62212	1.96947	1.95719	1.12423	2.51717	1.2902
1.45922	1.77839	1.92324	0.96671	1.87578	1.4872
1.89464	1.77497	1.82032	0.77224	2.24443	1.26348
1.53521	1.98649	1.64932	0.86821	2.47967	1.1495
Fig.7c
IL-1R1											Bonferroni's multiple comparisons test	Mean Diff.	95.00% CI of diff.	Below threshold?	Summary	Adjusted P Value	Bonferroni's multiple comparisons test	Mean Diff.	95.00% CI of diff.	Below threshold?	Summary	Adjusted P Value
	CTL			IL1B			Abs
3 mon	0.759154	1.31961	1.00809	6.08404	5.40952	5.89061	0.666243	0.806472	0.750964		3 mon						3 mon
6 mon	1.21619	0.839049	1.02762	4.91196	3.13696	4.04119	3.39696	4.81527	4.04979		CTL vs. IL1B	-0.6424	-1.261 to -0.02378	Yes	*	0.0417	CTL vs. IL1B	-4.766	-5.912 to -3.619	Yes	****	<0.0001
											CTL vs. Abs	0.08274	-0.5358 to 0.7013	No	ns	0.9326	CTL vs. Abs	0.2877	-0.8589 to 1.434	No	ns	>0.9999
IL-1RA											IL1B vs. Abs	0.7251	0.1065 to 1.344	Yes	*	0.0221	IL1B vs. Abs	5.054	3.907 to 6.200	Yes	****	<0.0001
	CTL			IL1B			Abs
3 mon	0.86457	0.993587	0.92115	1.37059	1.76547	1.57031	0.880722	0.80872	0.841656		6 mon						6 mon
6 mon	0.866666	1.15419	1.02074	2.43447	3.67228	3.07437	1.80697	1.43077	1.63686		CTL vs. IL1B	-2.047	-2.665 to -1.428	Yes	****	<0.0001	CTL vs. IL1B	-3.002	-4.149 to -1.856	Yes	****	<0.0001
											CTL vs. Abs	-0.611	-1.230 to 0.007579	No	ns	0.053	CTL vs. Abs	-3.06	-4.206 to -1.913	Yes	****	<0.0001
											IL1B vs. Abs	1.436	0.8169 to 2.054	Yes	***	0.0001	IL1B vs. Abs	-0.05731	-1.204 to 1.089	No	ns	>0.9999
Fig.7e								Tukey's multiple comparisons test	Mean Diff.	95.00% CI of diff.	Below threshold?	Summary	Adjusted P Value		Tukey's multiple comparisons test	Mean Diff.	95.00% CI of diff.	Below threshold?	Summary	Adjusted P Value
3 mon			6 mon					Control-Y vs. IL-1beta-Y	-3.167	-19.60 to 13.27	No	ns	0.9929		Control-Y vs. IL-1beta-Y	-0.5491	-1.057 to -0.04137	Yes	*	0.0266
CTL	IL1B	Abs	CTL	IL1B	Abs			Control-Y vs. Abs-Y	3.333	-13.10 to 19.77	No	ns	0.991		Control-Y vs. Abs-Y	0.4794	-0.03973 to 0.9985	No	ns	0.0866
110	125	122	150	116	123			Control-Y vs. Control-O	-11.83	-28.27 to 4.598	No	ns	0.2931		Control-Y vs. Control-O	0.1972	-0.3105 to 0.7049	No	ns	0.8626
120	107	105	136	144	135			Control-Y vs. IL-1beta-O	-8.083	-24.52 to 8.348	No	ns	0.7004		Control-Y vs. IL-1beta-O	-0.8721	-1.380 to -0.3644	Yes	****	<0.0001
108	95	118	106	116	154			Control-Y vs. Abs-O	-22.17	-38.60 to -5.735	Yes	**	0.0025		Control-Y vs. Abs-O	-0.06928	-0.5770 to 0.4384	No	ns	0.9986
112	103	96	90	115	134			IL-1beta-Y vs. Abs-Y	6.5	-9.932 to 22.93	No	ns	0.8535		IL-1beta-Y vs. Abs-Y	1.028	0.5093 to 1.548	Yes	****	<0.0001
120	120	108	124	115	117			IL-1beta-Y vs. Control-O	-8.667	-25.10 to 7.765	No	ns	0.6349		IL-1beta-Y vs. Control-O	0.7463	0.2385 to 1.254	Yes	***	0.0008
103	148	110	121	124	118			IL-1beta-Y vs. IL-1beta-O	-4.917	-21.35 to 11.52	No	ns	0.9504		IL-1beta-Y vs. IL-1beta-O	-0.3231	-0.8308 to 0.1846	No	ns	0.4305
131	145	110	138	128	171			IL-1beta-Y vs. Abs-O	-19	-35.43 to -2.568	Yes	*	0.0143		IL-1beta-Y vs. Abs-O	0.4798	-0.02792 to 0.9875	No	ns	0.0746
106	96	115	114	109	147			Abs-Y vs. Control-O	-15.17	-31.60 to 1.265	No	ns	0.087		Abs-Y vs. Control-O	-0.2822	-0.8013 to 0.2369	No	ns	0.6039
117	103	119	148	124	136			Abs-Y vs. IL-1beta-O	-11.42	-27.85 to 5.015	No	ns	0.3319		Abs-Y vs. IL-1beta-O	-1.352	-1.871 to -0.8324	Yes	****	<0.0001
109	114	109	137	122	139			Abs-Y vs. Abs-O	-25.5	-41.93 to -9.068	Yes	***	0.0003		Abs-Y vs. Abs-O	-0.5487	-1.068 to -0.02956	Yes	*	0.0323
105	137	110	108	126	133			Control-O vs. IL-1beta-O	3.75	-12.68 to 20.18	No	ns	0.9846		Control-O vs. IL-1beta-O	-1.069	-1.577 to -0.5616	Yes	****	<0.0001
122	108	101	133	121	122			Control-O vs. Abs-O	-10.33	-26.77 to 6.098	No	ns	0.4443		Control-O vs. Abs-O	-0.2665	-0.7742 to 0.2413	No	ns	0.6394
								IL-1beta-O vs. Abs-O	-14.08	-30.52 to 2.348	No	ns	0.1344		IL-1beta-O vs. Abs-O	0.8029	0.2952 to 1.311	Yes	***	0.0002
3 mon			6 mon
CTL	IL1B	Abs	CTL	IL1B	Abs
1.91322	1.84902	1.09093	1.72163	2.72557	2.66865
1.38966	2.14645	1.23284	1.87305	2.32937	2.45752
1.79352	2.39291	1.794	1.73703	2.69228	1.57609
1.34154	2.01365	1.71456	1.66029	2.83967	1.92205
1.49706	2.06323	1.63829	2.1019	3.81014	1.71093
2.15663	2.0471	1.44468	1.90113	3.37068	2.41129
1.24526	2.42134	1.14469	1.70227	2.93193	1.90852
1.58963	3.11886	1.23475	1.67982	2.6344	2.25346
2.61871	3.16555	1.81449	1.78068	3.06027	1.7101
2.40039	3.25451	1.32634	1.6701	2.68254	2.31213
3.20265	2.58367	1.94572	1.6458	2.67472	1.96273
2.47492	3.15583		1.7834	2.33741	1.56113
Fig. 7f											Bonferroni's multiple comparisons test	Mean Diff.	95.00% CI of diff.	Below threshold?	Summary	Adjusted P Value
	CTL			IL1B			Abs
M-CSF	1.00817	1.05012	0.945738	0.930481	0.94999	0.989108	0.99525	1.02482	1.15669		M-CSF
OPG	0.982827	1.01543	1.00284	1.25884	1.20509	1.00842	0.614865	0.750237	0.816499		CTL vs. IL1B	0.04482	-0.3015 to 0.3911	No	ns	>0.9999
RANKL	0.965654	1.02398	1.01925	1.40279	2.23841	2.04741	1.19887	1.22152	1.18029		CTL vs. Abs	-0.05758	-0.4039 to 0.2887	No	ns	>0.9999
											IL1B vs. Abs	-0.1024	-0.4487 to 0.2439	No	ns	>0.9999
											OPG
											CTL vs. IL1B	-0.1571	-0.5034 to 0.1892	No	ns	0.7404
											CTL vs. Abs	0.2732	-0.07314 to 0.6195	No	ns	0.1557
											IL1B vs. Abs	0.4302	0.08395 to 0.7765	Yes	*	0.0125
											RANKL
											CTL vs. IL1B	-0.8932	-1.240 to -0.5469	Yes	****	<0.0001
											CTL vs. Abs	-0.1973	-0.5436 to 0.1490	No	ns	0.4503
											IL1B vs. Abs	0.696	0.3497 to 1.042	Yes	***	0.0001

## Sheet: Fig.8
Fig.8a
NFATc1
NF-kB p65
CTSK
b-actin
	Fig.8b
	NFATc1
	3 mon			6 mon				Tukey's multiple comparisons test	Mean Diff.	95.00% CI of diff.	Below threshold?	Summary	Adjusted P Value	Tukey's multiple comparisons test	Mean Diff.	95.00% CI of diff.	Below threshold?	Summary	Adjusted P Value	Tukey's multiple comparisons test	Mean Diff.	95.00% CI of diff.	Below threshold?	Summary	Adjusted P Value
	control	IL-1b	Neu	control	IL-1b	Neu		control vs. IL-1b	-0.6262	-0.9048 to -0.3476	Yes	****	<0.0001	control vs. IL-1b	-1.005	-1.896 to -0.1131	Yes	*	0.0221	control vs. IL-1b	-1.455	-1.903 to -1.008	Yes	****	<0.0001
	1	1.47321	1.11192	1	1.15307	0.957955		control vs. Neu	-0.1903	-0.4689 to 0.08827	No	ns	0.2674	control vs. Neu	-0.3703	-1.262 to 0.5214	No	ns	0.7709	control vs. Neu	-0.5854	-1.033 to -0.1383	Yes	**	0.0087
	1	1.6984	1.10789	1	1.44991	1.04907		control vs. control	0	-0.2786 to 0.2786	No	ns	>0.9999	control vs. control	0	-0.8917 to 0.8917	No	ns	>0.9999	control vs. control	0	-0.4472 to 0.4472	No	ns	>0.9999
	1	1.70703	1.35113	1	1.28442	0.956715		control vs. IL-1b	-0.2958	-0.5744 to -0.01722	Yes	*	0.0353	control vs. IL-1b	-0.8722	-1.764 to 0.01942	No	ns	0.0573	control vs. IL-1b	-0.606	-1.053 to -0.1589	Yes	**	0.0067
								control vs. Neu	0.01209	-0.2665 to 0.2907	No	ns	>0.9999	control vs. Neu	-0.09016	-0.9818 to 0.8015	No	ns	0.9995	control vs. Neu	0.4218	-0.02540 to 0.8689	No	ns	0.0687
	NF-kB							IL-1b vs. Neu	0.4359	0.1573 to 0.7145	Yes	**	0.0021	IL-1b vs. Neu	0.6345	-0.2572 to 1.526	Yes	*	0.0135	IL-1b vs. Neu	0.87	0.4228 to 1.317	Yes	***	0.0003
	3 mon			6 mon				IL-1b vs. control	0.6262	0.3476 to 0.9048	Yes	****	<0.0001	IL-1b vs. control	1.005	0.1131 to 1.896	Yes	*	0.0221	IL-1b vs. control	1.455	1.008 to 1.903	Yes	****	<0.0001
	control	IL-1b	Neu	control	IL-1b	Neu		IL-1b vs. IL-1b	0.3304	0.05183 to 0.6090	Yes	*	0.0174	IL-1b vs. IL-1b	0.1325	-0.7592 to 1.024	No	ns	0.9966	IL-1b vs. IL-1b	0.8494	0.4022 to 1.297	Yes	***	0.0004
	1	2.00386	1.16975	1	3.02338	1.2576		IL-1b vs. Neu	0.6383	0.3597 to 0.9169	Yes	****	<0.0001	IL-1b vs. Neu	0.9146	0.02291 to 1.806	Yes	*	0.0425	IL-1b vs. Neu	1.877	1.430 to 2.324	Yes	****	<0.0001
	1	1.54515	1.17288	1	1.30705	0.837636		Neu vs. control	0.1903	-0.08827 to 0.4689	No	ns	0.2674	Neu vs. control	0.3703	-0.5214 to 1.262	No	ns	0.7709	Neu vs. control	0.5854	0.1383 to 1.033	Yes	**	0.0087
	1	2.40289	1.48368	1	1.91181	1.41052		Neu vs. IL-1b	-0.1055	-0.3841 to 0.1731	No	ns	0.7941	Neu vs. IL-1b	-0.502	-1.394 to 0.3897	No	ns	0.4962	Neu vs. IL-1b	-0.02058	-0.4677 to 0.4266	No	ns	>0.9999
	1	2.06698	1.65476	1	1.24667	0.854877		Neu vs. Neu	0.2024	-0.07618 to 0.4810	No	ns	0.2168	Neu vs. Neu	0.2801	-0.6115 to 1.172	No	ns	0.9125	Neu vs. Neu	1.007	0.5600 to 1.454	Yes	****	<0.0001
								control vs. IL-1b	-0.2958	-0.5744 to -0.01722	Yes	*	0.0353	control vs. IL-1b	-0.8722	-1.764 to 0.01942	No	ns	0.0573	control vs. IL-1b	-0.606	-1.053 to -0.1589	Yes	**	0.0067
	CTSK							control vs. Neu	0.01209	-0.2665 to 0.2907	No	ns	>0.9999	control vs. Neu	-0.09016	-0.9818 to 0.8015	No	ns	0.9995	control vs. Neu	0.4218	-0.02540 to 0.8689	No	ns	0.0687
	3 mon			6 mon				IL-1b vs. Neu	0.3079	0.02931 to 0.5865	Yes	*	0.0276	IL-1b vs. Neu	0.7821	-0.1096 to 1.674	No	ns	0.1056	IL-1b vs. Neu	1.028	0.5806 to 1.475	Yes	****	<0.0001
	control	IL-1b	Neu	control	IL-1b	Neu
	1	2.2432	1.59666	1	1.88042	0.421133
	1	2.62983	1.70141	1	1.36111	0.516797
	1	2.49314	1.45823	1	1.57652	0.796782
Fig.8c											Bonferroni's multiple comparisons test	Mean Diff.	95.00% CI of diff.	Below threshold?	Summary	Adjusted P Value	Bonferroni's multiple comparisons test	Mean Diff.	95.00% CI of diff.	Below threshold?	Summary	Adjusted P Value
COX2
	CTL			IL1B			Abs				3 mon						3 mon
3 mon	1.00697	1.03104	1.09823	7.13954	6.73682	6.80858	1.83511	1.61519	1.31683		CTL vs. IL1B	-5.85	-7.069 to -4.630	Yes	****	<0.0001	CTL vs. IL1B	-4.893	-7.261 to -2.526	Yes	***	0.0003
6 mon	1.35192	0.742211	1.05886	6.92533	4.63262	5.80329	3.59673	3.00956	3.90833		CTL vs. Abs	-0.5436	-1.763 to 0.6756	No	ns	0.7167	CTL vs. Abs	-0.1252	-2.493 to 2.242	No	ns	>0.9999
											IL1B vs. Abs	5.306	4.087 to 6.525	Yes	****	<0.0001	IL1B vs. Abs	4.768	2.401 to 7.136	Yes	***	0.0003
PTGES											6 mon						6 mon
	CTL			IL1B			Abs				CTL vs. IL1B	-4.736	-5.955 to -3.517	Yes	****	<0.0001	CTL vs. IL1B	-4.747	-7.115 to -2.380	Yes	***	0.0004
3 mon	0.957816	1.0569	0.938206	6.48815	5.24191	5.90332	1.16926	1.13467	1.02456		CTL vs. Abs	-2.454	-3.673 to -1.235	Yes	***	0.0004	CTL vs. Abs	-1.4	-3.768 to 0.9671	No	ns	0.3783
6 mon	1.2229	0.818112	1.01762	8.07773	6.05181	3.17057	2.49701	2.44576	2.31676		IL1B vs. Abs	2.282	1.063 to 3.501	Yes	***	0.0007	IL1B vs. Abs	3.347	0.9795 to 5.714	Yes	**	0.006
Fig.8d											Bonferroni's multiple comparisons test	Mean Diff.	95.00% CI of diff.	Below threshold?	Summary	Adjusted P Value	Bonferroni's multiple comparisons test	Mean Diff.	95.00% CI of diff.	Below threshold?	Summary	Adjusted P Value	Bonferroni's multiple comparisons test	Mean Diff.	95.00% CI of diff.	Below threshold?	Summary	Adjusted P Value	Bonferroni's multiple comparisons test	Mean Diff.	95.00% CI of diff.	Below threshold?	Summary	Adjusted P Value
IFN-r
	CTL			IL1B			Abs				3 mon						3 mon						3 mon						3 mon
3 mon	0.943643	1.48827	1.16799	85.6656	81.4946	86.5963	1.67294	1.1925	1.29203		CTL vs. IL1B	-83.39	-91.86 to -74.91	Yes	****	<0.0001	CTL vs. IL1B	-1.067	-1.258 to -0.8756	Yes	****	<0.0001	CTL vs. IL1B	-4.154	-4.584 to -3.724	Yes	****	<0.0001	CTL vs. IL1B	0.5614	0.3021 to 0.8206	Yes	***	0.0002
6 mon	0.796035	1.37816	1.00425	52.4647	69.2041	56.5821	1.06803	1.10541	1.24928		CTL vs. Abs	-0.1859	-8.662 to 8.290	No	ns	>0.9999	CTL vs. Abs	-0.5241	-0.7151 to -0.3331	Yes	****	<0.0001	CTL vs. Abs	-1.259	-1.688 to -0.8288	Yes	****	<0.0001	CTL vs. Abs	-0.6028	-0.8620 to -0.3435	Yes	****	<0.0001
											IL1B vs. Abs	83.2	74.72 to 91.68	Yes	****	<0.0001	IL1B vs. Abs	0.5426	0.3515 to 0.7336	Yes	****	<0.0001	IL1B vs. Abs	2.896	2.466 to 3.325	Yes	****	<0.0001	IL1B vs. Abs	-1.164	-1.423 to -0.9049	Yes	****	<0.0001
TNF-a
	CTL			IL1B			Abs				6 mon						6 mon						6 mon						6 mon
3 mon	1.02233	0.97918	0.985828	1.95741	2.161	2.06889	1.66537	1.41658	1.47766		CTL vs. IL1B	-58.36	-66.83 to -49.88	Yes	****	<0.0001	CTL vs. IL1B	-0.7918	-0.9828 to -0.6007	Yes	****	<0.0001	CTL vs. IL1B	-3.182	-3.612 to -2.752	Yes	****	<0.0001	CTL vs. IL1B	0.0599	-0.1993 to 0.3191	No	ns	>0.9999
6 mon	1.00581	0.994791	0.988686	1.72217	1.87727	1.76514	0.503733	0.487172	0.652456		CTL vs. Abs	-0.08142	-8.558 to 8.395	No	ns	>0.9999	CTL vs. Abs	0.4486	0.2576 to 0.6397	Yes	****	<0.0001	CTL vs. Abs	-0.2252	-0.6550 to 0.2046	No	ns	0.513	CTL vs. Abs	0.5088	0.2495 to 0.7680	Yes	***	0.0004
											IL1B vs. Abs	58.28	49.80 to 66.75	Yes	****	<0.0001	IL1B vs. Abs	1.24	1.049 to 1.431	Yes	****	<0.0001	IL1B vs. Abs	2.957	2.527 to 3.386	Yes	****	<0.0001	IL1B vs. Abs	0.4489	0.1896 to 0.7081	Yes	**	0.0013
IL-6
	CTL			IL1B			Abs
3 mon	0.907694	1.10353	1.01872	5.24216	5.06419	5.1862	2.24508	2.38939	2.17129
6 mon	0.893564	1.11988	1.0176	3.76956	4.30634	4.50067	1.2877	1.04603	1.37292
IL-10
	CTL			IL1B			Abs
3 mon	0.977987	1.02366	1.0029	0.367983	0.524903	0.427523	1.72947	1.47965	1.60376
6 mon	0.934265	1.07071	1.0047	0.724483	1.1695	0.936003	0.471646	0.541862	0.469814
Fig.8e														Bonferroni's multiple comparisons test	Mean Diff.	95.00% CI of diff.	Below threshold?	Summary	Adjusted P Value	Bonferroni's multiple comparisons test	Mean Diff.	95.00% CI of diff.	Below threshold?	Summary	Adjusted P Value	Bonferroni's multiple comparisons test	Mean Diff.	95.00% CI of diff.	Below threshold?	Summary	Adjusted P Value	Bonferroni's multiple comparisons test	Mean Diff.	95.00% CI of diff.	Below threshold?	Summary	Adjusted P Value
IL-1R1
	CTL			IL1B			IL1B+TNFa			IL1B+TNFa+IFNr				3 mon						3 mon						3 mon						3 mon
3 mon	1.18671	0.632989	1.3537	2.68301	2.29562	3.32543	4.38005	4.58616	3.72378	5.08861	4.7249	9.32419		CTL vs. IL1B	-1.71	-6.753 to 3.332	No	ns	>0.9999	CTL vs. IL1B	-0.03581	-2.134 to 2.063	No	ns	>0.9999	CTL vs. IL1B	0.02907	-0.3207 to 0.3789	No	ns	>0.9999	CTL vs. IL1B	-28.07	-71.50 to 15.37	No	ns	0.4183
6 mon	0.949163	1.26614	0.851321	6.0304	7.84861	5.75909	12.1749	12.4924	8.57067	22.4763	23.2555	15.0568		CTL vs. IL1B+TNFa	-3.172	-8.215 to 1.870	No	ns	0.46	CTL vs. IL1B+TNFa	-2.647	-4.746 to -0.5486	Yes	**	0.0095	CTL vs. IL1B+TNFa	-0.08365	-0.4334 to 0.2662	No	ns	>0.9999	CTL vs. IL1B+TNFa	-75.69	-119.1 to -32.25	Yes	***	0.0005
														CTL vs. IL1B+TNFa+IFNr	-5.321	-10.36 to -0.2789	Yes	**	0.0074	CTL vs. IL1B+TNFa+IFNr	-2.369	-4.468 to -0.2709	Yes	*	0.0221	CTL vs. IL1B+TNFa+IFNr	-0.008243	-0.3580 to 0.3416	No	ns	>0.9999	CTL vs. IL1B+TNFa+IFNr	-79.17	-122.6 to -35.73	Yes	***	0.0003
MMP9														IL1B vs. IL1B+TNFa	-1.462	-6.505 to 3.581	No	ns	>0.9999	IL1B vs. IL1B+TNFa	-2.611	-4.710 to -0.5128	Yes	*	0.0106	IL1B vs. IL1B+TNFa	-0.1127	-0.4625 to 0.2371	No	ns	>0.9999	IL1B vs. IL1B+TNFa	-47.62	-91.06 to -4.187	Yes	*	0.0272
	CTL			IL1B			IL1B+TNFa			IL1B+TNFa+IFNr				IL1B vs. IL1B+TNFa+IFNr	-3.611	-8.654 to 1.431	No	*	0.0353	IL1B vs. IL1B+TNFa+IFNr	-2.334	-4.432 to -0.2351	Yes	*	0.0246	IL1B vs. IL1B+TNFa+IFNr	-0.03732	-0.3871 to 0.3125	No	ns	>0.9999	IL1B vs. IL1B+TNFa+IFNr	-51.1	-94.54 to -7.664	Yes	*	0.0164
3 mon	0.633857	1.096	1.43959	1.16117	0.92167	1.19403	4.6019	3.22441	3.28451	3.0785	3.51218	3.68703		IL1B+TNFa vs. IL1B+TNFa+IFNr	-2.149	-7.192 to 2.893	No	ns	>0.9999	IL1B+TNFa vs. IL1B+TNFa+IFNr	0.2777	-1.821 to 2.376	No	ns	>0.9999	IL1B+TNFa vs. IL1B+TNFa+IFNr	0.0754	-0.2744 to 0.4252	No	ns	>0.9999	IL1B+TNFa vs. IL1B+TNFa+IFNr	-3.477	-46.91 to 39.96	No	ns	>0.9999
6 mon	0.728858	0.99609	1.37875	3.57186	2.86135	2.50248	5.579	3.96527	4.93607	9.18978	8.05577	5.35251
														6 mon						6 mon						6 mon						6 mon
CTSK														CTL vs. IL1B	-5.524	-10.57 to -0.4813	Yes	*	0.0274	CTL vs. IL1B	-1.944	-4.042 to 0.1545	No	ns	0.0792	CTL vs. IL1B	-0.06159	-0.4114 to 0.2882	No	ns	>0.9999	CTL vs. IL1B	-14.33	-57.76 to 29.11	No	ns	>0.9999
	CTL			IL1B			IL1B+TNFa			IL1B+TNFa+IFNr				CTL vs. IL1B+TNFa	-10.06	-15.10 to -5.015	Yes	***	0.0001	CTL vs. IL1B+TNFa	-3.792	-5.891 to -1.694	Yes	***	0.0003	CTL vs. IL1B+TNFa	-0.5057	-0.8555 to -0.1559	Yes	**	0.003	CTL vs. IL1B+TNFa	-27.04	-70.48 to 16.40	No	ns	0.477
3 mon	1.00011	0.890956	1.12247	1.06449	1.03778	0.824047	1.21982	1.03288	1.01177	1.06446	1.02106	0.952744		CTL vs. IL1B+TNFa+IFNr	-19.24	-24.28 to -14.20	Yes	****	<0.0001	CTL vs. IL1B+TNFa+IFNr	-6.498	-8.597 to -4.400	Yes	****	<0.0001	CTL vs. IL1B+TNFa+IFNr	-0.5988	-0.9486 to -0.2490	Yes	***	0.0006	CTL vs. IL1B+TNFa+IFNr	-75.54	-119.0 to -32.10	Yes	***	0.0005
6 mon	0.872953	0.963805	1.1894	1.12773	1.08761	0.995586	1.81505	1.34156	1.38652	1.75063	1.55504	1.51685		IL1B vs. IL1B+TNFa	-4.533	-9.576 to 0.5093	No	ns	0.0938	IL1B vs. IL1B+TNFa	-1.848	-3.947 to 0.2503	No	ns	0.1049	IL1B vs. IL1B+TNFa	-0.4441	-0.7939 to -0.09427	Yes	**	0.0091	IL1B vs. IL1B+TNFa	-12.71	-56.15 to 30.73	No	ns	>0.9999
														IL1B vs. IL1B+TNFa+IFNr	-13.72	-18.76 to -8.674	Yes	****	<0.0001	IL1B vs. IL1B+TNFa+IFNr	-4.554	-6.653 to -2.456	Yes	****	<0.0001	IL1B vs. IL1B+TNFa+IFNr	-0.5372	-0.8870 to -0.1874	Yes	**	0.0017	IL1B vs. IL1B+TNFa+IFNr	-61.21	-104.6 to -17.77	Yes	**	0.0038
NOS2														IL1B+TNFa vs. IL1B+TNFa+IFNr	-9.184	-14.23 to -4.141	Yes	***	0.0003	IL1B+TNFa vs. IL1B+TNFa+IFNr	-2.706	-4.804 to -0.6074	Yes	**	0.008	IL1B+TNFa vs. IL1B+TNFa+IFNr	-0.09313	-0.4429 to 0.2567	No	ns	>0.9999	IL1B+TNFa vs. IL1B+TNFa+IFNr	-48.5	-91.93 to -5.060	Yes	*	0.024
	CTL			IL1B			IL1B+TNFa			IL1B+TNFa+IFNr
3 mon	1.29827	0.870733	0.896017	38.9749	17.8526	30.4377	57.7248	84.9145	87.5	77.5918	42.0662	120.912
6 mon	1.07501	1.13495	0.821287	21.0177	10.7724	14.2223	35.4813	22.8743	25.7939	93.4671	84.5827	51.5922

## Sheet: Fig. S1
	Fig.S1a
	Tb.N	Mock												Infected
	D4	2.13242	2.25397	2.14718	2.03738	2.65265	2.85596	2.73897	1.38881	1.36353	2.29317	2.33993		1.28288	0.98391	0.49205	1.67771	1.71187	1.43952	1.58472	1.08157	0.87758	1.30252
	D30	0.66222	1.02492	1.45901	1.21144	1.54159	1.64191	1.38609	2.19053					1.11541	0.98861	0.79576	0.98016	0.78567	1.1832	0.86481	0.92416	1.13831	0.91507	1.13409	1.21887
	D60	1.58336	1.59234	2.5734	2.42213	1.40383	1.80202	1.97233	1.7245					0.87559	0.67284	0.93737	0.97168	0.76474	0.58677
	Th.Sp.	Mock												Infected
	D4	0.20634	0.2193	0.21953	0.21128	0.1988	0.16779	0.18116	0.24425	0.21794	0.19094	0.18158		0.28246	0.31362	0.37568	0.24842	0.25549	0.2558	0.25829	0.51095	0.39948	0.44545
	D30	0.31611	0.3114	0.24095	0.33806	0.28471	0.27846	0.29793	0.23211					0.20559	0.27621	0.316	0.33618	0.35294	0.30834	0.33576	0.36484	0.28665	0.34554	0.28745	0.29275
	D60	0.24538	0.24167	0.19731	0.20065	0.23563	0.19797	0.20179	0.20374					0.3078	0.35453	0.32094	0.29352	0.29481	0.31371
	SMI	Mock												Infected
	D4	2.66925	2.48209	2.52329	2.97706	2.51966	2.72261	2.59401	3.33497	3.74337	2.92314	3.02536		2.97239	3.12023	3.75039	2.64938	2.60224	2.93886	2.73803	2.53207	2.80875	2.36017
	D30	3.70151	3.01265	3.08688	2.96637	2.68628	2.60565	2.7348	2.63637					3.78097	3.26262	3.30754	2.91032	3.00094	2.93137	3.06993	2.79196	2.94561	2.98394	3.17049	2.93875
	D60	2.89061	2.87011	2.31475	2.49844	3.39988	3.35464	3.11953	3.36528					3.30993	3.31865	3.28738	3.25939	3.68504	3.72019
	Bonferroni's multiple comparisons test	Predicted (LS) mean diff.	95.00% CI of diff.	Below threshold?	Summary	Adjusted P Value
	Mock - Infected
	D4	0.9569	0.5560 to 1.358	Yes	****	<0.0001
	D30	0.386	-0.03280 to 0.8049	No	ns	0.0801
	D60	1.083	0.5872 to 1.578	Yes	****	<0.0001
	Bonferroni's multiple comparisons test	Predicted (LS) mean diff.	95.00% CI of diff.	Below threshold?	Summary	Adjusted P Value
	Mock - Infected
	D4	-0.131	-0.1844 to -0.07765	Yes	****	<0.0001
	D30	-0.02155	-0.07731 to 0.03420	No	ns	>0.9999
	D60	-0.0987	-0.1647 to -0.03273	Yes	**	0.0016
	Bonferroni's multiple comparisons test	Predicted (LS) mean diff.	95.00% CI of diff.	Below threshold?	Summary	Adjusted P Value
	Mock - Infected
	D4	0.01773	-0.3614 to 0.3969	No	ns	>0.9999
	D30	-0.1624	-0.5585 to 0.2337	No	ns	0.9433
	D60	-0.4534	-0.9221 to 0.01520	No	ns	0.0609
	Fig.S1b
	Ct.Ar
		Mock								Infected
	D4	4.89968	5.18041	6.55248	6.50491	4.61242	4.70852	4.24362	4.47004	3.97891	3.98999	4.03481	3.49016	5.01272	3.99501	5.59395
	D30	4.40858	4.69618	4.52831	4.67386	4.90062				3.925	4.30641	4.22487	4.24939	4.33282
	D60	3.90065	3.91673	4.30679	4.25162	5.67698	5.78724	5.99867	5.97623	4.57037	4.26543	4.62526	4.54345	4.7885	4.724
	Ct.Th
		Mock								Infected
	D4	0.21976	0.23574	0.24587	0.20973	0.29667	0.30285	0.27304	0.24534	0.20725	0.23865	0.2249	0.19929	0.30799	0.28671	0.3193
	D30	0.2615	0.25262	0.27003	0.2915	0.25168				0.2681	0.26344	0.27344	0.26539	0.28912
	D60	0.22481	0.20685	0.21953	0.21104	0.29562	0.29914	0.27532	0.29222	0.27747	0.30746	0.30059	0.30649	0.31335	0.30457
	Bonferroni's multiple comparisons test	Predicted (LS) mean diff.	95.00% CI of diff.	Below threshold?	Summary	Adjusted P Value
	Mock - Infected
	D4	0.8471	-0.05305 to 1.747	No	ns	0.0708
	D30	0.4338	-0.6662 to 1.534	No	ns	0.9814
	D60	0.3907	-0.5487 to 1.330	No	ns	0.9053
	Bonferroni's multiple comparisons test	Predicted (LS) mean diff.	95.00% CI of diff.	Below threshold?	Summary	Adjusted P Value
	Mock - Infected
	D4	-0.001245	-0.04481 to 0.04232	No	ns	>0.9999
	D30	-0.006432	-0.05967 to 0.04680	No	ns	>0.9999
	D60	-0.04859	-0.09405 to -0.003131	Yes	*	0.0329
	Fig.S1c
	Tb.N	Mock												Infected
	D4	1.92951	2.47869	2.34313	2.68171	2.65265	3.05887	3.21271	1.71739	1.36353	2.29317	2.33993		1.89649	1.56405	1.34028	1.90479	1.39314	1.58235	1.77568	1.66023	2.10296	2.17149
	D30	1.76066	1.2944	1.58504	1.49905	1.46903	1.29997	1.35462	2.02025					1.07842	1.03612	1.02532	1.02663	0.92499	0.9836	1.07395	1.31749	1.05884	1.18402	0.96759	1.39749
	D60	2.37742	2.37928	3.07011	3.08036	2.57393	2.52123	2.72179	2.78568					0.73796	0.66343	0.96101	1.1612	0.98825	1.1609
	Tb.Sp	Mock												Infected
	D4	0.26049	0.22061	0.22485	0.19373	0.1988	0.16427	0.1613	0.25448	0.21794	0.19094	0.18158		0.26524	0.32252	0.30186	0.25445	0.31281	0.31223	0.29937	0.29988	0.23633	0.24281
	D30	0.26715	0.32045	0.31787	0.3099	0.30783	0.31179	0.35339	0.25396					0.31813	0.30319	0.30788	0.36234	0.3705	0.37088	0.35987	0.33376	0.32965	0.36226	0.3848	0.30216
	D60	0.20551	0.20502	0.16549	0.16118	0.18153	0.18866	0.1967	0.16093					0.41231	0.42466	0.37678	0.39009	0.39119	0.35508
	SMI	Mock												Infected
	D4	2.39579	2.34249	2.33169	2.53707	2.51966	2.57732	2.33779	2.8933	3.74337	2.92314	3.02536		2.47133	2.61447	2.97256	2.49668	2.6644	2.50333	2.46764	2.51289	2.41002	2.36118
	D30	2.59503	2.80976	2.52612	2.68917	2.6455	2.83039	2.57153	2.32991					3.01467	3.03082	2.94264	2.84555	2.89649	2.72884	2.90026	2.59557	2.87761	2.66966	2.72873	2.53953
	D60	2.50441	2.55538	2.47713	2.43609	2.83271	2.75595	2.45731	2.84724					3.05872	3.01789	2.76472	2.65097	2.94361	2.68123
	Bonferroni's multiple comparisons test	Predicted (LS) mean diff.	95.00% CI of diff.	Below threshold?	Summary	Adjusted P Value
	Mock - Infected
	D4	0.631	0.2798 to 0.9821	Yes	***	0.0001
	D30	0.4458	0.07904 to 0.8126	Yes	*	0.0123
	D60	1.743	1.309 to 2.177	Yes	****	<0.0001
	Bonferroni's multiple comparisons test	Predicted (LS) mean diff.	95.00% CI of diff.	Below threshold?	Summary	Adjusted P Value
	Mock - Infected
	D4	-0.07848	-0.1102 to -0.04677	Yes	****	<0.0001
	D30	-0.03683	-0.06995 to -0.003702	Yes	*	0.0246
	D60	-0.2086	-0.2477 to -0.1694	Yes	****	<0.0001
	Bonferroni's multiple comparisons test	Predicted (LS) mean diff.	95.00% CI of diff.	Below threshold?	Summary	Adjusted P Value
	Mock - Infected
	D4	0.1459	-0.1196 to 0.4114	No	ns	0.5379
	D30	-0.1895	-0.4669 to 0.08783	No	ns	0.2899
	D60	-0.2446	-0.5727 to 0.08359	No	ns	0.2121
	Fig.S1d
	Tb.N
		Mock								Infected
	D4	3.23773	3.06127	3.24226	3.48312	3.16529	3.4302			2.73367	2.8527	3.22336	2.88755	2.88098	3.12214	3.30155	3.11688
	D30	3.00944	3.50536	2.99294	3.21421	3.16808	3.39399			3.1799	2.79328	2.94343	3.15164	2.96713	2.06662
	Tb.Sp
		Mock								Infected
	D4	0.2257	0.23732	0.23526	0.21166	0.2366	0.2099			0.23766	0.21808	0.22109	0.21718	0.214	0.19156	0.22563	0.20819
	D30	0.24948	0.24017	0.27917	0.22387	0.26698	0.25286			0.23778	0.2571	0.21931	0.21401	0.25858	0.2273
	SMI
		Mock								Infected
	D4	1.51219	1.58669	1.3825	1.646	1.42215	1.35503			1.81362	1.91661	1.59921	1.83942	1.96429	2.06019	1.51922	1.75068
	D30	1.33235	1.03053	1.24163	1.46039	1.09429	1.00849			1.41075	1.56267	1.77316	1.78067	1.4173	2.06662
	Bonferroni's multiple comparisons test	Predicted (LS) mean diff.	95.00% CI of diff.	Below threshold?	Summary	Adjusted P Value
	Mock - Infected
	D4	0.2551	-0.07997 to 0.5902	No	ns	0.1612
	D30	0.3637	0.005436 to 0.7219	Yes	*	0.0462
	Bonferroni's multiple comparisons test	Predicted (LS) mean diff.	95.00% CI of diff.	Below threshold?	Summary	Adjusted P Value
	Mock - Infected
	D4	0.0094	-0.01158 to 0.03038	No	ns	0.5858
	D30	0.01641	-0.006024 to 0.03884	No	ns	0.1848
	Bonferroni's multiple comparisons test	Predicted (LS) mean diff.	95.00% CI of diff.	Below threshold?	Summary	Adjusted P Value
	Mock - Infected
	D4	-0.3238	-0.5693 to -0.07831	Yes	**	0.0088
	D30	-0.4739	-0.7364 to -0.2115	Yes	***	0.0005

## Sheet: Fig.S2
Fig.S2b
NFATc1
TRAP
CTSK
RANK
Fig.S2c
			Table Analyzed	NFATc1	Table Analyzed	TRAP	Table Analyzed	CTSK	Table Analyzed	RANK
NFATc1
Mock	4 dpi		Column B	4 dpi	Column B	4 dpi	Column B	4 dpi	Column B	4 dpi
1	9.17926		vs.	vs.	vs.	vs.	vs.	vs.	vs.	vs.
1	15.8673		Column A	Mock	Column A	Mock	Column A	Mock	Column A	Mock
1	12.4187
			Unpaired t test		Unpaired t test		Unpaired t test		Unpaired t test
TRAP			P value	0.004	P value	0.0024	P value	0.0195	P value	0.0234
Mock	4 dpi		P value summary	**	P value summary	**	P value summary	*	P value summary	*
1	5.22148		Significantly different (P < 0.05)?	Yes	Significantly different (P < 0.05)?	Yes	Significantly different (P < 0.05)?	Yes	Significantly different (P < 0.05)?	Yes
1	3.88633		One- or two-tailed P value?	Two-tailed	One- or two-tailed P value?	Two-tailed	One- or two-tailed P value?	Two-tailed	One- or two-tailed P value?	Two-tailed
1	4.99769		t, df	t=5.950, df=4	t, df	t=4.365, df=8	t, df	t=3.778, df=4	t, df	t=3.570, df=4
1	1.41414
1	4.4036
CTSK
Mock	4 dpi
1	3.05108
1	4.62836
1	2.53105
RANK
Mock	4 dpi
1	1.75793
1	3.05774
1	3.29013

[truncated: 3 more sheets: Fig.S3, Fig.S5, Fig.S6]
